# Supplementary material for: Efficacy of Cross-Linked Collagen Membranes for Bone Regeneration: In Vitro and Clinical Studies
Source: Bioengineering (Basel). 2025 Aug 14;12(8):876. doi: 10.3390/bioengineering12080876 (PMC12383682; doi:10.3390/bioengineering12080876)
Supplement: Supplementary file 1 [file bioengineering-12-00876-s001.zip]

Archive with 1 entries (1 files):
- Figure_S1___Legend.pdf
